# Supplementary material for: Opioids and older adults: Increasing trends in opioid usage in a dental population compared to a National Database (NHANES)
Source: Spec Care Dentist. 2022 Mar 13;42(5):445–55. doi: 10.1111/scd.12709 (PMC9543923; doi:10.1111/scd.12709)
Supplement: Supplementary file 1 — Supporting Information Table [file SCD-42-445-s001.xlsx]

## Sheet: Sheet1
Date	Age	Gender	Race/ethnicity	Dentical insurance	Self-reported Opioids	Medication name
2012	65.01	Female	Other	No	No
2012	65.02	Female	Other	No	No
2012	65.02	Male	African American	No	No
2012	65.02	Female	Other	No	No
2012	65.03	Female	Hispanic	No	No
2012	65.03	Female	African American	No	No
2012	65.05	Male	African American	No	No
2012	65.06	Male	Hispanic	Yes	No
2012	65.06	Female	African American	No	No
2012	65.06	Male	Caucasian	No	No
2012	65.07	Female	African American	No	No
2012	65.07	Male	African American	No	No
2012	65.07	Male	Caucasian	No	No
2012	65.08	Female	Other	No	No
2012	65.08	Male	Caucasian	No	No
2012	65.09	Female	African American	No	No
2012	65.1	Male	Other	No	No
2012	65.11	Male	Caucasian	No	No
2012	65.11	Male	Other	No	No
2012	65.11	Male	Hispanic	No	No
2012	65.13	Female	African American	No	No
2012	65.14	Male	Other	No	No
2012	65.14	Female	Other	No	No
2012	65.14	Male	Other	No	No
2012	65.15	Male	Caucasian	No	No
2012	65.15	Male	Other	No	No
2012	65.16	Male	Other	No	No
2012	65.16	Female	Other	No	No
2012	65.16	Male	Hispanic	Yes	No
2012	65.16	Female	Other	No	No
2012	65.16	Female	Hispanic	No	No
2012	65.16	Female	African American	No	No
2012	65.17	Female	Other	No	Yes	Hydrocodone Morphine
2012	65.17	Female	Other	No	No
2012	65.17	Male	African American	No	No
2012	65.19	Female	Other	No	No
2012	65.19	Female	Other	No	No
2012	65.19	Female	Hispanic	No	No
2012	65.2	Male	Other	No	No
2012	65.2	Female	Caucasian	No	No
2012	65.2	Male	Hispanic	No	No
2012	65.21	Female	Other	No	No
2012	65.22	Female	Caucasian	No	No
2012	65.23	Female	Other	No	No
2012	65.25	Male	Other	Yes	No
2012	65.25	Male	African American	No	No
2012	65.25	Female	Other	No	No
2012	65.26	Female	Caucasian	No	No
2012	65.27	Female	Other	No	No
2012	65.27	Female	Hispanic	No	No
2012	65.28	Female	Hispanic	No	No
2012	65.28	Male	Caucasian	No	No
2012	65.28	Female	African American	No	No
2012	65.28	Female	Caucasian	No	No
2012	65.29	Female	Other	No	No
2012	65.3	Male	Caucasian	No	No
2012	65.3	Male	Hispanic	No	No
2012	65.32	Male	Other	No	Yes	Hydrocodone
2012	65.33	Female	African American	No	No
2012	65.33	Male	Caucasian	No	No
2012	65.33	Male	African American	No	No
2012	65.33	Female	Other	No	No
2012	65.33	Male	Caucasian	No	No
2012	65.34	Female	Hispanic	No	No
2012	65.36	Male	African American	No	No
2012	65.36	Male	Other	Yes	No
2012	65.36	Female	Other	No	No
2012	65.37	Female	Caucasian	No	No
2012	65.37	Female	Other	No	No
2012	65.38	Male	African American	No	No
2012	65.38	Female	African American	No	No
2012	65.38	Male	Other	No	No
2012	65.39	Female	African American	No	Yes	Hydrocodone
2012	65.39	Female	Hispanic	No	No
2012	65.39	Female	Other	No	No
2012	65.39	Male	Other	No	No
2012	65.4	Female	Hispanic	No	No
2012	65.4	Female	Other	No	No
2012	65.4	Female	Hispanic	No	No
2012	65.4	Female	Hispanic	No	No
2012	65.4	Female	African American	No	No
2012	65.41	Male	Other	No	No
2012	65.42	Female	Hispanic	No	No
2012	65.42	Male	Other	Yes	No
2012	65.42	Female	Other	No	No
2012	65.42	Female	Other	No	No
2012	65.43	Female	Caucasian	No	No
2012	65.44	Male	Other	No	No
2012	65.44	Female	Hispanic	No	No
2012	65.44	Female	Other	No	No
2012	65.45	Female	Hispanic	No	No
2012	65.46	Male	Other	No	No
2012	65.47	Female	Caucasian	Yes	Yes	Hydrocodone
2012	65.48	Male	Other	No	Yes	Hydrocodone
2012	65.48	Female	Other	No	No
2012	65.49	Female	Caucasian	Yes	No
2012	65.5	Female	Other	No	No
2012	65.51	Male	Caucasian	No	No
2012	65.53	Male	Other	No	No
2012	65.54	Male	Hispanic	Yes	Yes	Hydrocodone Methadone
2012	65.54	Female	Caucasian	No	No
2012	65.54	Female	Hispanic	No	No
2012	65.54	Female	Caucasian	No	No
2012	65.54	Female	Other	No	No
2012	65.55	Male	African American	No	No
2012	65.55	Female	African American	No	No
2012	65.56	Female	African American	No	Yes	Hydrocodone
2012	65.56	Female	African American	No	No
2012	65.56	Female	Other	No	No
2012	65.57	Male	Caucasian	No	No
2012	65.57	Female	Other	No	No
2012	65.6	Male	Other	No	No
2012	65.61	Female	Hispanic	No	No
2012	65.62	Female	Hispanic	No	No
2012	65.62	Male	Other	No	No
2012	65.62	Male	Other	No	No
2012	65.62	Female	Hispanic	No	No
2012	65.62	Female	Hispanic	No	No
2012	65.64	Male	Other	No	No
2012	65.64	Male	Hispanic	No	No
2012	65.64	Male	Other	No	No
2012	65.65	Female	Other	No	No
2012	65.65	Male	Caucasian	No	No
2012	65.66	Female	African American	No	No
2012	65.67	Female	Caucasian	Yes	Yes	Tramadol
2012	65.67	Female	Caucasian	No	No
2012	65.67	Female	Other	No	No
2012	65.67	Male	Hispanic	No	No
2012	65.67	Female	African American	No	No
2012	65.68	Male	Other	No	No
2012	65.68	Male	Caucasian	No	No
2012	65.69	Male	Other	No	No
2012	65.69	Female	Other	No	No
2012	65.7	Female	African American	No	No
2012	65.7	Female	Other	No	No
2012	65.71	Female	Other	No	Yes	Hydrocodone
2012	65.71	Male	Caucasian	No	No
2012	65.71	Male	Hispanic	No	No
2012	65.73	Male	Caucasian	No	No
2012	65.74	Female	Other	No	No
2012	65.75	Female	Caucasian	Yes	No
2012	65.75	Female	Other	No	No
2012	65.76	Male	Other	No	No
2012	65.76	Male	Other	No	No
2012	65.76	Male	Caucasian	No	No
2012	65.77	Female	African American	No	No
2012	65.77	Female	Other	No	No
2012	65.78	Female	African American	No	No
2012	65.79	Male	Caucasian	No	No
2012	65.8	Female	Other	No	No
2012	65.8	Female	Other	No	No
2012	65.8	Male	Other	No	No
2012	65.8	Female	African American	No	No
2012	65.81	Female	Other	No	No
2012	65.82	Male	Other	No	No
2012	65.82	Male	Other	No	No
2012	65.86	Male	Other	No	No
2012	65.87	Male	Other	No	No
2012	65.88	Male	Caucasian	No	No
2012	65.88	Female	Other	No	No
2012	65.88	Female	African American	No	No
2012	65.88	Male	Other	No	No
2012	65.89	Male	Hispanic	No	No
2012	65.89	Female	Caucasian	No	No
2012	65.89	Male	Caucasian	No	No
2012	65.9	Female	African American	No	No
2012	65.91	Male	Other	No	No
2012	65.91	Female	African American	No	No
2012	65.93	Male	Hispanic	No	No
2012	65.93	Female	Other	No	No
2012	65.94	Male	Caucasian	No	No
2012	65.94	Female	Hispanic	No	No
2012	65.94	Female	Other	No	No
2012	65.94	Male	Caucasian	No	No
2012	65.95	Female	African American	No	No
2012	65.95	Male	Caucasian	No	No
2012	65.96	Female	Other	No	No
2012	65.96	Male	Hispanic	No	No
2012	65.97	Male	Other	No	No
2012	65.97	Female	African American	No	No
2012	65.98	Female	Caucasian	No	No
2012	65.99	Male	Hispanic	No	Yes	Hydrocodone Morphine
2012	66	Male	Other	No	No
2012	66.01	Female	Other	No	No
2012	66.01	Female	Other	No	No
2012	66.01	Female	African American	No	No
2012	66.01	Female	Other	No	No
2012	66.02	Female	Other	No	No
2012	66.03	Female	Other	No	No
2012	66.07	Male	Hispanic	No	No
2012	66.07	Male	Other	No	No
2012	66.07	Male	Caucasian	No	No
2012	66.08	Male	Other	No	No
2012	66.09	Male	Other	Yes	No
2012	66.11	Female	Hispanic	No	Yes	Hydrocodone
2012	66.14	Female	Caucasian	No	No
2012	66.15	Female	Other	No	No
2012	66.15	Female	Other	No	No
2012	66.15	Male	African American	No	No
2012	66.15	Male	Caucasian	No	No
2012	66.16	Female	Caucasian	No	No
2012	66.16	Male	Other	No	No
2012	66.16	Male	African American	No	No
2012	66.19	Female	Caucasian	No	No
2012	66.2	Male	Other	No	No
2012	66.21	Male	Hispanic	No	No
2012	66.22	Female	Caucasian	No	No
2012	66.25	Male	Other	Yes	No
2012	66.25	Female	Other	No	No
2012	66.26	Female	African American	No	No
2012	66.26	Female	Other	No	No
2012	66.26	Female	Other	No	No
2012	66.26	Female	Hispanic	No	No
2012	66.27	Female	Hispanic	No	No
2012	66.29	Female	Hispanic	No	No
2012	66.31	Female	African American	No	No
2012	66.32	Male	Caucasian	No	No
2012	66.32	Male	Caucasian	No	No
2012	66.32	Male	Other	No	No
2012	66.33	Female	Caucasian	No	No
2012	66.34	Female	African American	No	No
2012	66.34	Male	African American	No	No
2012	66.34	Male	African American	No	No
2012	66.34	Female	Caucasian	No	No
2012	66.35	Female	Other	No	No
2012	66.35	Female	Other	No	No
2012	66.35	Male	Hispanic	No	No
2012	66.35	Male	Other	No	No
2012	66.35	Female	African American	No	No
2012	66.36	Female	Other	No	No
2012	66.36	Male	Other	No	No
2012	66.37	Female	Hispanic	No	No
2012	66.39	Female	Other	No	No
2012	66.4	Female	Hispanic	No	No
2012	66.4	Female	Other	Yes	No
2012	66.41	Female	African American	No	No
2012	66.41	Male	African American	No	No
2012	66.42	Male	Hispanic	No	No
2012	66.42	Female	Hispanic	No	No
2012	66.42	Female	Caucasian	No	No
2012	66.42	Male	Other	No	No
2012	66.43	Male	Hispanic	No	No
2012	66.43	Female	Caucasian	No	No
2012	66.43	Female	African American	No	No
2012	66.43	Male	Caucasian	No	No
2012	66.43	Female	Other	No	No
2012	66.43	Female	Hispanic	No	No
2012	66.44	Female	Caucasian	No	No
2012	66.45	Male	Other	No	No
2012	66.46	Male	Other	No	No
2012	66.46	Male	Other	No	No
2012	66.46	Male	Other	No	No
2012	66.48	Female	Hispanic	No	No
2012	66.5	Male	Other	No	No
2012	66.5	Female	African American	No	No
2012	66.52	Male	Hispanic	No	No
2012	66.53	Female	Hispanic	No	No
2012	66.53	Male	African American	No	No
2012	66.53	Female	Other	No	No
2012	66.54	Female	African American	No	No
2012	66.55	Female	Other	No	No
2012	66.55	Male	Other	No	No
2012	66.55	Female	African American	No	No
2012	66.55	Male	Other	No	No
2012	66.56	Female	Caucasian	No	No
2012	66.58	Male	African American	No	No
2012	66.58	Female	Other	No	No
2012	66.58	Male	Hispanic	No	No
2012	66.6	Female	Hispanic	No	No
2012	66.6	Female	Hispanic	No	No
2012	66.6	Male	Caucasian	No	No
2012	66.61	Male	Other	No	No
2012	66.63	Female	Other	No	No
2012	66.64	Female	Other	No	No
2012	66.65	Male	Other	No	Yes	Hydrocodone
2012	66.66	Female	Hispanic	No	No
2012	66.66	Female	Hispanic	Yes	No
2012	66.66	Female	Other	No	No
2012	66.67	Female	Caucasian	No	No
2012	66.67	Male	Other	No	No
2012	66.67	Female	Other	No	No
2012	66.68	Male	Hispanic	No	No
2012	66.69	Male	Other	No	No
2012	66.71	Female	Other	No	No
2012	66.72	Female	Caucasian	No	No
2012	66.73	Female	Hispanic	No	No
2012	66.73	Female	Other	No	No
2012	66.75	Female	Hispanic	No	No
2012	66.75	Male	Caucasian	No	No
2012	66.75	Female	Other	No	No
2012	66.76	Female	African American	No	No
2012	66.77	Female	Hispanic	No	No
2012	66.78	Female	African American	No	No
2012	66.78	Male	African American	Yes	No
2012	66.8	Male	Other	No	No
2012	66.81	Male	Other	No	No
2012	66.81	Male	Hispanic	No	No
2012	66.81	Female	African American	No	No
2012	66.81	Male	Caucasian	No	No
2012	66.82	Male	African American	No	No
2012	66.82	Female	African American	No	No
2012	66.82	Female	Other	No	No
2012	66.84	Male	Hispanic	Yes	Yes	Tramadol
2012	66.84	Male	Hispanic	No	No
2012	66.84	Male	Caucasian	No	No
2012	66.85	Male	Caucasian	No	No
2012	66.86	Female	Caucasian	No	No
2012	66.86	Female	Hispanic	No	No
2012	66.86	Male	Other	No	No
2012	66.87	Female	Other	No	No
2012	66.87	Female	African American	No	No
2012	66.87	Female	African American	No	No
2012	66.91	Male	Caucasian	No	No
2012	66.91	Female	Caucasian	No	No
2012	66.92	Female	Other	No	No
2012	66.93	Male	African American	No	No
2012	66.94	Female	Hispanic	No	No
2012	66.94	Male	Caucasian	No	No
2012	66.94	Male	Other	No	No
2012	66.95	Female	African American	No	Yes	Codeine
2012	66.95	Female	Other	No	No
2012	66.98	Female	Other	No	No
2012	66.98	Male	Caucasian	No	No
2012	67	Female	Hispanic	No	No
2012	67	Male	Caucasian	No	No
2012	67	Female	Other	No	No
2012	67	Female	African American	No	No
2012	67.01	Female	Other	No	No
2012	67.01	Male	African American	No	No
2012	67.01	Female	African American	No	No
2012	67.01	Female	Hispanic	No	No
2012	67.02	Male	Other	No	No
2012	67.03	Female	Hispanic	No	Yes	Tramadol
2012	67.04	Female	African American	No	No
2012	67.05	Female	Other	No	No
2012	67.08	Male	Caucasian	No	No
2012	67.08	Female	Other	No	No
2012	67.09	Female	Hispanic	No	No
2012	67.09	Male	Other	No	No
2012	67.1	Female	African American	No	Yes	Hydrocodone
2012	67.1	Female	Hispanic	No	No
2012	67.1	Female	Other	No	No
2012	67.11	Male	Caucasian	No	No
2012	67.13	Female	Hispanic	No	No
2012	67.13	Female	Other	No	No
2012	67.13	Female	Hispanic	No	No
2012	67.19	Female	Other	No	No
2012	67.2	Female	Hispanic	No	No
2012	67.21	Male	African American	No	No
2012	67.21	Male	Caucasian	No	No
2012	67.22	Female	Caucasian	No	No
2012	67.23	Male	Hispanic	No	Yes	Hydrocodone
2012	67.23	Male	African American	Yes	No
2012	67.24	Female	Caucasian	No	No
2012	67.24	Female	Caucasian	No	No
2012	67.24	Female	Other	No	No
2012	67.24	Male	Caucasian	No	No
2012	67.25	Male	African American	No	No
2012	67.26	Female	Other	No	No
2012	67.26	Female	Hispanic	No	No
2012	67.29	Female	African American	No	No
2012	67.3	Male	Hispanic	No	No
2012	67.31	Male	Other	No	No
2012	67.32	Female	Other	No	No
2012	67.32	Female	African American	No	No
2012	67.32	Male	Caucasian	No	No
2012	67.32	Female	Other	No	No
2012	67.33	Male	Other	No	No
2012	67.33	Male	Other	No	No
2012	67.34	Male	Other	No	No
2012	67.35	Female	Other	No	No
2012	67.35	Female	Other	Yes	No
2012	67.36	Female	Hispanic	No	No
2012	67.36	Female	Caucasian	No	No
2012	67.37	Male	African American	No	No
2012	67.37	Female	Hispanic	No	No
2012	67.37	Female	African American	No	No
2012	67.38	Female	Caucasian	No	No
2012	67.38	Female	Hispanic	No	No
2012	67.38	Female	Caucasian	No	No
2012	67.39	Male	Other	No	No
2012	67.4	Male	Other	No	No
2012	67.41	Male	Other	No	Yes	Codeine
2012	67.41	Female	Hispanic	No	No
2012	67.42	Male	Hispanic	No	No
2012	67.43	Female	Other	No	No
2012	67.43	Female	Other	No	No
2012	67.48	Female	Caucasian	Yes	No
2012	67.49	Female	Hispanic	No	No
2012	67.51	Female	Caucasian	No	No
2012	67.52	Female	African American	No	No
2012	67.52	Female	Hispanic	No	No
2012	67.54	Male	Caucasian	No	No
2012	67.56	Female	Hispanic	No	No
2012	67.56	Female	African American	No	No
2012	67.56	Male	African American	No	No
2012	67.57	Female	Hispanic	Yes	No
2012	67.59	Female	Other	No	No
2012	67.6	Male	African American	No	No
2012	67.61	Female	African American	No	No
2012	67.61	Male	Caucasian	No	No
2012	67.62	Male	Hispanic	No	No
2012	67.62	Female	Caucasian	No	No
2012	67.63	Female	African American	No	No
2012	67.63	Male	Other	No	No
2012	67.64	Female	Hispanic	No	No
2012	67.64	Male	Other	No	No
2012	67.64	Male	African American	No	No
2012	67.64	Female	Caucasian	No	No
2012	67.66	Female	African American	No	No
2012	67.66	Female	Other	No	No
2012	67.68	Male	Other	No	No
2012	67.68	Female	Hispanic	No	No
2012	67.68	Female	Other	No	No
2012	67.69	Female	Hispanic	No	No
2012	67.69	Female	Caucasian	No	No
2012	67.7	Female	African American	Yes	Yes	Hydrocodone
2012	67.71	Female	African American	No	No
2012	67.72	Male	Caucasian	No	No
2012	67.72	Male	Hispanic	No	No
2012	67.75	Male	Other	Yes	No
2012	67.76	Female	Other	No	Yes	Oxycodone
2012	67.76	Male	Other	No	No
2012	67.77	Female	Caucasian	No	Yes	Hydrocodone
2012	67.78	Female	African American	No	No
2012	67.78	Male	Other	No	No
2012	67.78	Female	Hispanic	No	No
2012	67.78	Male	Other	No	No
2012	67.78	Male	Other	No	No
2012	67.79	Male	Hispanic	No	No
2012	67.79	Female	Other	No	No
2012	67.8	Female	Hispanic	Yes	No
2012	67.8	Male	Caucasian	No	No
2012	67.81	Female	Hispanic	No	No
2012	67.82	Male	Caucasian	No	No
2012	67.83	Female	Caucasian	No	No
2012	67.84	Male	Hispanic	No	No
2012	67.84	Male	Other	No	No
2012	67.84	Female	Caucasian	No	No
2012	67.85	Male	African American	No	No
2012	67.85	Male	Other	No	No
2012	67.86	Female	Hispanic	No	No
2012	67.86	Female	Caucasian	No	No
2012	67.88	Male	Caucasian	No	No
2012	67.89	Female	Other	No	Yes	Tramadol
2012	67.89	Male	Other	No	No
2012	67.89	Male	Other	No	No
2012	67.89	Male	Hispanic	No	No
2012	67.9	Female	Other	No	No
2012	67.9	Male	Other	No	No
2012	67.9	Female	Caucasian	Yes	No
2012	67.9	Female	Hispanic	No	No
2012	67.91	Male	Caucasian	No	No
2012	67.93	Female	African American	No	No
2012	67.93	Female	Hispanic	Yes	No
2012	67.94	Female	Other	No	No
2012	67.95	Female	Hispanic	No	No
2012	67.96	Female	Hispanic	No	No
2012	67.97	Female	Other	No	No
2012	67.98	Male	Other	No	No
2012	67.99	Female	Other	No	No
2012	67.99	Male	Hispanic	No	No
2012	68	Male	Hispanic	No	No
2012	68.02	Male	Other	No	No
2012	68.03	Male	Other	No	No
2012	68.05	Female	African American	No	No
2012	68.05	Female	Hispanic	No	No
2012	68.05	Male	African American	No	No
2012	68.05	Male	Hispanic	No	No
2012	68.06	Male	Other	Yes	No
2012	68.06	Male	Other	No	No
2012	68.07	Male	Caucasian	No	No
2012	68.07	Female	Other	No	No
2012	68.07	Female	Other	Yes	No
2012	68.08	Female	Hispanic	No	No
2012	68.08	Female	Other	No	No
2012	68.08	Male	African American	No	No
2012	68.08	Male	Caucasian	No	No
2012	68.1	Male	Hispanic	No	No
2012	68.1	Female	Caucasian	No	No
2012	68.11	Female	African American	No	No
2012	68.11	Male	African American	No	No
2012	68.12	Male	Caucasian	No	No
2012	68.12	Male	Other	No	No
2012	68.13	Female	Hispanic	No	No
2012	68.13	Male	Other	No	No
2012	68.13	Female	Other	No	No
2012	68.14	Female	Hispanic	No	Yes	Hydrocodone
2012	68.16	Female	Other	No	No
2012	68.18	Female	Hispanic	No	No
2012	68.23	Female	Hispanic	No	No
2012	68.23	Male	Other	No	No
2012	68.24	Male	Other	No	No
2012	68.24	Female	African American	No	No
2012	68.25	Female	Other	No	Yes	Hydrocodone
2012	68.25	Male	Other	No	No
2012	68.25	Female	Other	Yes	No
2012	68.27	Male	Other	No	No
2012	68.29	Male	African American	No	No
2012	68.3	Female	Caucasian	No	No
2012	68.3	Female	Other	No	No
2012	68.31	Female	African American	No	No
2012	68.32	Female	African American	No	No
2012	68.33	Female	Other	No	Yes	Codeine
2012	68.33	Male	Hispanic	No	No
2012	68.33	Male	African American	No	No
2012	68.34	Female	African American	No	No
2012	68.35	Female	Caucasian	No	No
2012	68.36	Female	Other	No	No
2012	68.37	Male	Caucasian	No	No
2012	68.38	Male	African American	No	No
2012	68.39	Male	African American	Yes	No
2012	68.4	Male	African American	No	No
2012	68.41	Female	African American	No	No
2012	68.41	Male	Other	No	No
2012	68.42	Male	African American	No	No
2012	68.45	Female	Hispanic	No	No
2012	68.45	Female	Other	No	No
2012	68.47	Male	Other	No	No
2012	68.48	Female	Hispanic	No	No
2012	68.48	Male	Hispanic	No	No
2012	68.49	Female	Hispanic	No	No
2012	68.49	Male	Other	Yes	No
2012	68.5	Female	Hispanic	No	No
2012	68.51	Female	African American	No	No
2012	68.52	Female	African American	No	No
2012	68.52	Female	African American	No	No
2012	68.53	Female	Other	No	No
2012	68.54	Male	Other	No	Yes	Hydrocodone
2012	68.54	Female	Hispanic	No	No
2012	68.56	Female	Other	No	No
2012	68.56	Female	Hispanic	No	No
2012	68.57	Female	Other	No	No
2012	68.59	Female	African American	No	No
2012	68.59	Female	Hispanic	No	No
2012	68.61	Female	Hispanic	No	No
2012	68.61	Female	Caucasian	No	No
2012	68.63	Female	Caucasian	No	No
2012	68.63	Male	Other	No	No
2012	68.63	Female	Other	No	No
2012	68.63	Female	Caucasian	No	No
2012	68.64	Female	Hispanic	No	No
2012	68.65	Female	Hispanic	No	No
2012	68.65	Female	Caucasian	No	No
2012	68.66	Male	Hispanic	No	No
2012	68.69	Female	Other	No	Yes	Tramadol
2012	68.69	Female	Other	No	No
2012	68.69	Male	Other	No	No
2012	68.7	Female	Hispanic	No	No
2012	68.71	Female	Other	No	No
2012	68.73	Male	Other	No	No
2012	68.74	Female	Hispanic	Yes	No
2012	68.74	Male	Other	No	No
2012	68.74	Male	Other	No	No
2012	68.75	Female	African American	No	No
2012	68.75	Male	Caucasian	No	No
2012	68.76	Male	African American	No	No
2012	68.77	Male	Other	No	No
2012	68.77	Female	Other	Yes	No
2012	68.77	Female	Caucasian	No	No
2012	68.77	Female	Caucasian	No	No
2012	68.78	Female	Hispanic	No	No
2012	68.79	Female	Other	No	No
2012	68.79	Male	Hispanic	Yes	No
2012	68.79	Female	Hispanic	No	No
2012	68.8	Male	Hispanic	No	No
2012	68.8	Female	Hispanic	No	No
2012	68.82	Male	Caucasian	No	No
2012	68.83	Female	Caucasian	No	No
2012	68.84	Female	Hispanic	No	No
2012	68.84	Male	Caucasian	No	No
2012	68.85	Male	Caucasian	No	No
2012	68.86	Female	Other	No	No
2012	68.86	Male	Other	No	No
2012	68.87	Female	Hispanic	No	No
2012	68.88	Female	African American	No	No
2012	68.89	Female	Other	No	No
2012	68.9	Male	Other	No	No
2012	68.91	Female	Other	No	No
2012	68.92	Male	Caucasian	No	No
2012	68.92	Female	Other	No	No
2012	68.94	Male	African American	No	No
2012	68.94	Male	Other	No	No
2012	68.94	Male	Other	No	No
2012	68.94	Male	Other	No	No
2012	68.95	Female	Caucasian	No	No
2012	68.96	Female	Caucasian	No	No
2012	68.97	Female	Hispanic	Yes	No
2012	68.97	Female	Hispanic	No	No
2012	68.98	Male	African American	No	No
2012	68.98	Female	Other	No	No
2012	68.99	Female	Caucasian	No	No
2012	68.99	Male	Other	No	No
2012	68.99	Female	Caucasian	No	No
2012	69	Male	Other	No	No
2012	69.02	Female	Other	No	No
2012	69.03	Female	Other	No	No
2012	69.03	Female	Other	No	No
2012	69.03	Female	Hispanic	No	No
2012	69.03	Male	Caucasian	No	No
2012	69.05	Female	African American	No	No
2012	69.05	Male	Caucasian	No	No
2012	69.06	Male	Caucasian	No	No
2012	69.08	Female	Other	No	No
2012	69.08	Male	Hispanic	No	No
2012	69.08	Female	Hispanic	Yes	No
2012	69.11	Female	Other	No	No
2012	69.11	Female	Other	Yes	No
2012	69.11	Male	Caucasian	No	No
2012	69.13	Male	Caucasian	No	No
2012	69.13	Female	Other	No	No
2012	69.15	Female	African American	No	No
2012	69.18	Female	Caucasian	No	No
2012	69.19	Female	Other	No	No
2012	69.19	Female	Other	No	No
2012	69.19	Male	Other	No	No
2012	69.19	Female	Other	No	No
2012	69.2	Female	Caucasian	Yes	Yes	Tramadol
2012	69.2	Male	Caucasian	No	No
2012	69.21	Male	Other	No	Yes	Hydrocodone
2012	69.22	Female	Caucasian	No	No
2012	69.22	Female	Hispanic	No	No
2012	69.22	Female	Hispanic	Yes	No
2012	69.23	Female	Caucasian	No	No
2012	69.24	Female	African American	No	No
2012	69.26	Male	Other	No	No
2012	69.26	Male	Other	No	No
2012	69.29	Female	African American	No	No
2012	69.29	Male	Other	No	No
2012	69.29	Male	Caucasian	No	No
2012	69.29	Female	African American	No	No
2012	69.31	Male	Hispanic	No	No
2012	69.32	Female	Other	No	No
2012	69.32	Male	African American	No	No
2012	69.34	Female	Hispanic	No	No
2012	69.34	Female	Other	No	No
2012	69.34	Male	Caucasian	No	No
2012	69.35	Male	Caucasian	No	No
2012	69.36	Male	Other	No	No
2012	69.38	Female	Other	No	No
2012	69.39	Female	Other	No	No
2012	69.4	Female	Caucasian	No	Yes	Hydrocodone
2012	69.4	Male	African American	No	No
2012	69.41	Male	African American	No	No
2012	69.42	Female	Caucasian	No	No
2012	69.43	Female	Hispanic	No	No
2012	69.43	Female	African American	No	No
2012	69.45	Male	Caucasian	No	No
2012	69.45	Female	African American	No	No
2012	69.46	Female	Caucasian	No	No
2012	69.47	Female	Hispanic	No	No
2012	69.48	Male	Hispanic	No	No
2012	69.48	Female	Hispanic	No	No
2012	69.49	Female	African American	No	No
2012	69.49	Female	Other	No	No
2012	69.51	Female	Caucasian	No	No
2012	69.51	Male	Other	No	No
2012	69.52	Female	Caucasian	No	No
2012	69.52	Male	African American	No	No
2012	69.53	Female	Hispanic	Yes	No
2012	69.54	Male	African American	No	No
2012	69.54	Male	Other	No	No
2012	69.55	Female	Hispanic	No	No
2012	69.55	Female	African American	No	No
2012	69.55	Female	Hispanic	No	No
2012	69.57	Male	Other	No	No
2012	69.57	Male	Other	No	No
2012	69.59	Male	Hispanic	No	No
2012	69.59	Male	Other	No	No
2012	69.6	Female	Other	No	No
2012	69.62	Male	Other	No	No
2012	69.63	Male	Caucasian	No	No
2012	69.63	Female	Hispanic	No	No
2012	69.64	Female	Caucasian	No	No
2012	69.64	Female	Hispanic	No	No
2012	69.65	Female	Other	No	No
2012	69.65	Female	Caucasian	No	No
2012	69.66	Male	African American	Yes	No
2012	69.67	Female	Other	No	No
2012	69.68	Female	Hispanic	No	No
2012	69.68	Female	Other	No	No
2012	69.69	Female	Caucasian	No	No
2012	69.69	Male	Caucasian	No	No
2012	69.69	Male	Caucasian	Yes	No
2012	69.7	Female	Hispanic	No	No
2012	69.7	Female	Hispanic	No	No
2012	69.71	Female	Other	No	No
2012	69.71	Female	Caucasian	No	No
2012	69.72	Female	African American	No	No
2012	69.74	Female	Hispanic	No	Yes	Tramadol
2012	69.74	Female	Hispanic	No	No
2012	69.74	Female	Caucasian	No	No
2012	69.75	Male	Hispanic	No	No
2012	69.76	Male	Other	No	No
2012	69.77	Male	Other	No	No
2012	69.79	Male	Other	No	No
2012	69.8	Female	Hispanic	No	No
2012	69.8	Male	Caucasian	No	No
2012	69.8	Female	Hispanic	Yes	No
2012	69.81	Male	African American	No	No
2012	69.82	Male	Hispanic	No	No
2012	69.83	Female	Caucasian	No	No
2012	69.83	Male	Caucasian	No	No
2012	69.84	Female	Other	No	No
2012	69.84	Male	African American	No	No
2012	69.85	Male	African American	No	No
2012	69.85	Female	Caucasian	No	No
2012	69.85	Female	Hispanic	No	No
2012	69.85	Male	Caucasian	No	No
2012	69.87	Male	Caucasian	No	Yes	Hydrocodone
2012	69.87	Female	Other	No	No
2012	69.87	Male	Caucasian	Yes	No
2012	69.88	Female	Hispanic	No	No
2012	69.89	Male	Hispanic	No	No
2012	69.9	Female	Hispanic	No	No
2012	69.92	Female	Other	No	No
2012	69.93	Male	Caucasian	No	No
2012	69.94	Male	Caucasian	No	No
2012	69.94	Female	Caucasian	No	No
2012	69.94	Male	Other	No	No
2012	69.95	Female	Caucasian	No	No
2012	69.95	Male	Other	No	No
2012	69.95	Female	Other	No	No
2012	69.96	Male	Caucasian	No	No
2012	69.97	Male	Caucasian	No	No
2012	69.97	Male	Other	No	No
2012	69.99	Male	Other	No	No
2012	70	Male	Other	No	No
2012	70.01	Male	African American	No	No
2012	70.01	Female	Other	No	No
2012	70.01	Female	Caucasian	No	No
2012	70.03	Male	African American	No	No
2012	70.03	Male	Other	No	No
2012	70.03	Female	Caucasian	No	No
2012	70.04	Male	Other	No	No
2012	70.04	Male	Caucasian	Yes	No
2012	70.05	Female	Other	No	No
2012	70.08	Male	Other	No	No
2012	70.11	Male	Caucasian	No	No
2012	70.11	Female	Hispanic	No	No
2012	70.11	Female	Caucasian	No	No
2012	70.12	Female	Hispanic	Yes	No
2012	70.12	Female	Other	No	No
2012	70.14	Female	Caucasian	No	No
2012	70.15	Female	Hispanic	No	No
2012	70.15	Male	Other	No	No
2012	70.16	Female	African American	No	No
2012	70.18	Male	Other	No	No
2012	70.2	Female	Other	No	No
2012	70.23	Male	Other	No	No
2012	70.23	Female	Hispanic	Yes	No
2012	70.23	Male	Caucasian	No	No
2012	70.25	Female	Hispanic	No	No
2012	70.26	Male	Hispanic	No	No
2012	70.26	Female	Other	No	No
2012	70.28	Female	Other	No	No
2012	70.29	Male	Caucasian	No	No
2012	70.29	Male	Other	No	No
2012	70.32	Female	Hispanic	No	No
2012	70.32	Male	Other	No	No
2012	70.35	Male	Hispanic	No	No
2012	70.36	Male	Caucasian	No	No
2012	70.4	Female	Other	No	No
2012	70.42	Female	Other	No	Yes	Tramadol
2012	70.42	Female	Hispanic	No	No
2012	70.43	Female	Caucasian	No	No
2012	70.43	Male	Hispanic	No	No
2012	70.43	Female	Hispanic	No	No
2012	70.43	Male	Other	No	No
2012	70.44	Female	Other	No	No
2012	70.45	Male	Caucasian	No	No
2012	70.45	Male	Hispanic	No	No
2012	70.46	Male	Other	No	No
2012	70.46	Female	Other	No	No
2012	70.47	Female	Hispanic	No	No
2012	70.47	Female	Other	No	No
2012	70.49	Female	Hispanic	No	No
2012	70.5	Male	Hispanic	No	Yes	Hydrocodone
2012	70.5	Female	Caucasian	No	No
2012	70.51	Male	Caucasian	No	No
2012	70.52	Female	Other	No	No
2012	70.52	Female	Hispanic	No	No
2012	70.53	Female	Hispanic	No	No
2012	70.54	Female	Caucasian	No	No
2012	70.54	Male	Other	Yes	No
2012	70.54	Female	African American	No	No
2012	70.54	Female	Caucasian	No	No
2012	70.55	Female	Other	Yes	Yes	Hydrocodone
2012	70.55	Female	African American	No	No
2012	70.56	Female	Other	No	No
2012	70.57	Female	Hispanic	No	No
2012	70.57	Female	Other	No	No
2012	70.59	Male	Hispanic	Yes	No
2012	70.59	Female	Other	No	No
2012	70.6	Female	African American	No	No
2012	70.62	Female	Other	No	No
2012	70.64	Male	African American	No	No
2012	70.64	Female	Other	No	No
2012	70.64	Female	Caucasian	No	No
2012	70.65	Female	Hispanic	No	No
2012	70.65	Male	African American	No	No
2012	70.65	Female	Other	No	No
2012	70.66	Female	Other	No	No
2012	70.66	Female	Other	No	No
2012	70.68	Female	Caucasian	No	No
2012	70.69	Female	Other	No	No
2012	70.69	Male	Other	No	No
2012	70.69	Female	Other	No	No
2012	70.69	Male	Other	No	No
2012	70.7	Female	Other	No	No
2012	70.71	Male	Other	No	No
2012	70.71	Female	Caucasian	No	No
2012	70.72	Male	Other	No	No
2012	70.73	Female	Other	Yes	Yes	Codeine
2012	70.73	Male	African American	No	No
2012	70.74	Male	Caucasian	No	No
2012	70.74	Male	African American	No	No
2012	70.74	Male	Caucasian	No	No
2012	70.74	Female	Other	No	No
2012	70.75	Male	African American	No	No
2012	70.75	Female	Caucasian	No	No
2012	70.76	Male	Caucasian	No	No
2012	70.77	Female	Hispanic	No	No
2012	70.77	Female	Hispanic	No	No
2012	70.77	Female	Caucasian	No	No
2012	70.77	Female	African American	No	No
2012	70.81	Female	African American	No	No
2012	70.81	Male	African American	No	No
2012	70.81	Female	African American	No	No
2012	70.83	Female	Other	No	No
2012	70.84	Female	Hispanic	No	No
2012	70.86	Female	Other	No	No
2012	70.87	Male	Caucasian	No	No
2012	70.89	Female	Caucasian	No	No
2012	70.9	Female	Other	No	No
2012	70.9	Male	Hispanic	No	No
2012	70.93	Male	Other	No	No
2012	70.93	Male	Other	No	No
2012	70.95	Female	African American	No	No
2012	70.95	Male	Other	No	No
2012	70.95	Male	Caucasian	No	No
2012	70.96	Male	Caucasian	No	No
2012	70.97	Female	Hispanic	No	No
2012	70.97	Male	Caucasian	No	No
2012	70.97	Male	Hispanic	No	No
2012	70.99	Female	Other	No	No
2012	71	Male	Caucasian	No	No
2012	71.01	Male	Other	Yes	No
2012	71.03	Female	African American	No	No
2012	71.03	Female	Other	No	No
2012	71.05	Male	Other	No	No
2012	71.05	Male	Other	No	No
2012	71.07	Male	Other	No	No
2012	71.08	Female	Hispanic	No	No
2012	71.08	Male	Caucasian	No	No
2012	71.1	Male	Hispanic	No	No
2012	71.11	Male	Other	No	No
2012	71.13	Female	African American	No	No
2012	71.14	Male	African American	No	No
2012	71.16	Female	Hispanic	No	No
2012	71.17	Male	African American	No	No
2012	71.18	Male	Other	No	No
2012	71.18	Female	Other	No	No
2012	71.18	Female	Hispanic	No	No
2012	71.2	Female	Other	No	No
2012	71.21	Male	African American	Yes	No
2012	71.23	Male	Hispanic	Yes	No
2012	71.24	Female	African American	No	No
2012	71.28	Female	African American	No	No
2012	71.28	Male	Caucasian	No	No
2012	71.29	Female	African American	No	No
2012	71.29	Female	Hispanic	No	No
2012	71.29	Female	Other	No	No
2012	71.29	Female	Caucasian	No	No
2012	71.3	Female	African American	No	No
2012	71.3	Male	Other	No	No
2012	71.32	Female	Hispanic	Yes	Yes	Hydrocodone
2012	71.33	Male	Other	No	No
2012	71.33	Male	Other	No	No
2012	71.34	Female	African American	No	No
2012	71.35	Male	African American	No	No
2012	71.35	Female	Hispanic	Yes	No
2012	71.36	Male	Other	Yes	No
2012	71.4	Female	Other	No	No
2012	71.41	Male	African American	No	No
2012	71.41	Male	Caucasian	No	No
2012	71.41	Female	Caucasian	No	No
2012	71.42	Male	African American	No	No
2012	71.43	Female	Hispanic	No	No
2012	71.44	Female	Other	No	No
2012	71.44	Male	Hispanic	No	No
2012	71.44	Female	Caucasian	No	No
2012	71.44	Female	Other	No	No
2012	71.44	Female	African American	No	No
2012	71.47	Female	Other	No	No
2012	71.47	Male	Caucasian	No	No
2012	71.48	Female	Hispanic	No	No
2012	71.49	Male	Caucasian	No	No
2012	71.49	Female	Hispanic	No	No
2012	71.5	Female	African American	No	No
2012	71.5	Male	Caucasian	No	No
2012	71.52	Male	Other	No	No
2012	71.52	Female	Other	No	No
2012	71.52	Female	Other	No	No
2012	71.53	Male	Hispanic	No	No
2012	71.54	Male	Hispanic	No	No
2012	71.54	Female	Hispanic	No	No
2012	71.54	Male	Other	No	No
2012	71.55	Male	Caucasian	No	Yes	Tramadol
2012	71.56	Female	Hispanic	No	No
2012	71.58	Male	African American	No	No
2012	71.58	Male	African American	No	No
2012	71.59	Female	Other	No	No
2012	71.6	Female	Other	No	No
2012	71.6	Male	Other	No	No
2012	71.61	Female	Other	No	No
2012	71.63	Male	Caucasian	No	No
2012	71.63	Male	Caucasian	No	No
2012	71.63	Male	Other	No	No
2012	71.64	Male	Caucasian	No	No
2012	71.64	Female	Other	No	No
2012	71.66	Female	Caucasian	No	No
2012	71.69	Male	Caucasian	No	No
2012	71.7	Female	Hispanic	No	No
2012	71.7	Male	Hispanic	No	No
2012	71.72	Male	Other	No	No
2012	71.72	Male	Caucasian	No	No
2012	71.73	Female	Other	No	No
2012	71.75	Female	Hispanic	Yes	No
2012	71.75	Female	Hispanic	Yes	No
2012	71.76	Female	Other	No	No
2012	71.76	Female	Hispanic	No	No
2012	71.78	Female	Hispanic	Yes	No
2012	71.78	Female	African American	No	No
2012	71.79	Male	Other	No	No
2012	71.8	Female	African American	No	No
2012	71.82	Female	African American	No	No
2012	71.84	Male	Other	No	No
2012	71.84	Male	Caucasian	No	No
2012	71.85	Female	Hispanic	No	No
2012	71.86	Male	Other	No	No
2012	71.87	Male	African American	No	No
2012	71.87	Female	African American	No	No
2012	71.9	Female	Other	No	No
2012	71.9	Female	Other	No	No
2012	71.91	Female	Hispanic	No	No
2012	71.92	Male	Caucasian	No	No
2012	71.92	Female	Other	No	No
2012	71.92	Male	Caucasian	No	No
2012	71.94	Female	African American	No	No
2012	71.95	Male	Caucasian	No	No
2012	71.95	Female	Other	No	No
2012	71.97	Male	Caucasian	No	No
2012	71.98	Female	Hispanic	Yes	No
2012	71.99	Female	Caucasian	No	No
2012	72.01	Female	Hispanic	No	No
2012	72.01	Female	Hispanic	No	No
2012	72.02	Female	Other	No	No
2012	72.02	Male	African American	No	No
2012	72.08	Female	Caucasian	No	No
2012	72.09	Male	Other	No	No
2012	72.11	Female	Other	Yes	Yes	Hydrocodone
2012	72.11	Male	Other	No	No
2012	72.11	Female	Caucasian	No	No
2012	72.12	Male	African American	No	No
2012	72.12	Female	Other	No	No
2012	72.16	Female	African American	No	Yes	Hydrocodone
2012	72.16	Female	Other	No	No
2012	72.18	Female	Hispanic	Yes	No
2012	72.18	Male	Caucasian	No	No
2012	72.18	Female	Other	No	No
2012	72.21	Male	Caucasian	No	Yes	Hydrocodone
2012	72.21	Male	African American	No	No
2012	72.21	Male	Caucasian	No	No
2012	72.21	Male	African American	No	No
2012	72.23	Male	African American	No	No
2012	72.25	Male	Other	No	No
2012	72.25	Female	Other	No	No
2012	72.26	Female	Other	No	No
2012	72.27	Male	Other	No	No
2012	72.27	Female	Hispanic	No	No
2012	72.28	Female	Hispanic	No	No
2012	72.28	Male	Caucasian	No	No
2012	72.31	Female	Other	Yes	No
2012	72.31	Male	Hispanic	No	No
2012	72.33	Female	Other	Yes	No
2012	72.34	Male	Other	No	No
2012	72.34	Male	Other	No	No
2012	72.35	Male	Hispanic	Yes	No
2012	72.36	Female	African American	Yes	No
2012	72.38	Female	Caucasian	No	No
2012	72.38	Male	Other	No	No
2012	72.39	Male	Other	No	No
2012	72.41	Male	Caucasian	No	No
2012	72.41	Female	Other	No	No
2012	72.41	Female	Other	No	No
2012	72.43	Male	Other	No	No
2012	72.46	Male	Caucasian	No	No
2012	72.46	Female	African American	No	No
2012	72.47	Female	African American	No	Yes	Hydrocodone
2012	72.47	Male	Caucasian	No	No
2012	72.48	Female	Hispanic	No	No
2012	72.53	Male	Other	Yes	No
2012	72.54	Male	Hispanic	No	No
2012	72.55	Female	Caucasian	No	No
2012	72.56	Female	Other	No	No
2012	72.56	Female	Caucasian	No	No
2012	72.57	Male	Other	No	No
2012	72.58	Male	Caucasian	No	No
2012	72.58	Female	African American	No	No
2012	72.59	Male	Other	No	Yes	Hydrocodone
2012	72.59	Female	Other	Yes	No
2012	72.59	Female	Hispanic	No	No
2012	72.6	Female	Caucasian	No	No
2012	72.6	Female	Hispanic	No	No
2012	72.61	Female	Other	No	No
2012	72.61	Female	Other	No	No
2012	72.62	Female	Hispanic	No	No
2012	72.63	Male	Caucasian	No	Yes	Codeine
2012	72.63	Female	Hispanic	No	No
2012	72.65	Female	Other	No	No
2012	72.65	Female	Caucasian	No	No
2012	72.67	Female	Other	No	No
2012	72.68	Male	Other	No	Yes	Hydrocodone
2012	72.68	Male	Other	No	No
2012	72.72	Female	Caucasian	No	No
2012	72.72	Female	Other	No	No
2012	72.72	Male	Other	No	No
2012	72.74	Male	African American	No	No
2012	72.74	Male	Other	No	No
2012	72.74	Female	Hispanic	No	No
2012	72.76	Female	Caucasian	No	No
2012	72.76	Male	African American	No	No
2012	72.76	Female	Hispanic	No	No
2012	72.77	Male	Caucasian	No	No
2012	72.78	Male	Hispanic	Yes	No
2012	72.79	Male	Caucasian	No	No
2012	72.81	Male	African American	No	No
2012	72.84	Male	African American	No	Yes	Tramadol
2012	72.85	Female	Hispanic	No	No
2012	72.86	Male	Other	No	No
2012	72.86	Male	Hispanic	No	No
2012	72.87	Female	African American	No	No
2012	72.88	Female	Other	No	No
2012	72.89	Male	African American	Yes	No
2012	72.91	Female	Other	Yes	No
2012	72.92	Female	Other	No	No
2012	72.98	Male	Caucasian	No	No
2012	72.98	Male	Caucasian	No	No
2012	72.98	Male	Other	No	No
2012	72.99	Female	Other	No	No
2012	72.99	Female	African American	No	No
2012	72.99	Male	Hispanic	No	No
2012	73.01	Male	African American	No	No
2012	73.02	Male	Other	No	No
2012	73.02	Male	Caucasian	No	No
2012	73.08	Male	Caucasian	No	No
2012	73.1	Male	Other	No	No
2012	73.11	Female	Hispanic	No	No
2012	73.14	Male	Other	No	No
2012	73.14	Female	Other	No	No
2012	73.16	Male	Other	Yes	No
2012	73.16	Female	Hispanic	No	No
2012	73.18	Female	Other	No	No
2012	73.19	Female	Hispanic	No	Yes	Hydrocodone
2012	73.2	Male	Caucasian	No	No
2012	73.21	Female	Caucasian	No	No
2012	73.22	Male	African American	No	No
2012	73.22	Female	Hispanic	No	No
2012	73.22	Female	Other	No	No
2012	73.23	Female	Other	No	No
2012	73.24	Female	Caucasian	No	No
2012	73.25	Male	Other	No	No
2012	73.26	Female	African American	No	No
2012	73.27	Female	Caucasian	No	Yes	Hydrocodone Tramadol
2012	73.28	Male	Caucasian	No	No
2012	73.28	Male	Other	No	No
2012	73.29	Female	African American	No	No
2012	73.3	Female	Caucasian	No	No
2012	73.31	Female	Other	No	No
2012	73.31	Female	Other	No	No
2012	73.32	Female	Other	No	No
2012	73.34	Male	Other	No	No
2012	73.35	Male	African American	No	No
2012	73.37	Male	Hispanic	No	No
2012	73.38	Female	Caucasian	Yes	No
2012	73.38	Male	Other	No	No
2012	73.4	Female	African American	Yes	No
2012	73.41	Female	Caucasian	No	No
2012	73.41	Female	African American	No	No
2012	73.43	Female	Other	Yes	No
2012	73.46	Male	Hispanic	No	No
2012	73.46	Female	Other	No	No
2012	73.48	Male	Hispanic	No	No
2012	73.48	Male	Other	No	No
2012	73.51	Male	Caucasian	No	No
2012	73.52	Female	Hispanic	No	Yes	Tramadol
2012	73.52	Female	Other	No	No
2012	73.55	Female	Hispanic	No	No
2012	73.56	Female	Other	No	No
2012	73.56	Female	Other	No	No
2012	73.59	Female	Caucasian	No	No
2012	73.6	Male	Other	No	No
2012	73.6	Male	Other	No	No
2012	73.63	Female	Other	No	No
2012	73.63	Female	Caucasian	No	No
2012	73.65	Male	Other	No	Yes	Hydrocodone
2012	73.65	Male	African American	Yes	No
2012	73.66	Female	Hispanic	No	Yes	Hydrocodone
2012	73.66	Female	African American	Yes	No
2012	73.66	Female	Other	No	No
2012	73.66	Male	Other	No	No
2012	73.66	Female	Other	Yes	No
2012	73.7	Female	African American	No	No
2012	73.7	Male	African American	No	No
2012	73.71	Female	African American	No	No
2012	73.71	Male	Hispanic	No	No
2012	73.71	Male	Hispanic	No	No
2012	73.71	Female	Hispanic	No	No
2012	73.71	Male	Other	No	No
2012	73.77	Male	Caucasian	No	No
2012	73.77	Male	Other	No	No
2012	73.78	Female	Hispanic	No	No
2012	73.79	Female	Hispanic	Yes	No
2012	73.8	Male	African American	No	No
2012	73.8	Female	Caucasian	No	No
2012	73.8	Female	Hispanic	No	No
2012	73.82	Female	Hispanic	No	No
2012	73.83	Female	Other	No	No
2012	73.83	Male	Caucasian	No	No
2012	73.85	Female	African American	Yes	No
2012	73.85	Female	African American	No	No
2012	73.86	Female	Caucasian	Yes	No
2012	73.87	Female	Other	No	No
2012	73.89	Female	Hispanic	No	No
2012	73.9	Female	Other	No	No
2012	73.91	Female	African American	No	No
2012	73.91	Female	Caucasian	No	No
2012	73.91	Male	Hispanic	No	No
2012	73.94	Male	Other	No	No
2012	73.94	Female	Hispanic	No	No
2012	73.95	Female	African American	Yes	Yes	Oxycodone
2012	73.98	Female	Other	No	No
2012	73.99	Female	Other	No	No
2012	74	Male	Caucasian	No	No
2012	74.02	Male	African American	No	Yes	Hydrocodone
2012	74.02	Female	Hispanic	No	No
2012	74.03	Female	Caucasian	No	No
2012	74.05	Male	Caucasian	No	No
2012	74.07	Male	Caucasian	No	No
2012	74.08	Female	African American	No	No
2012	74.08	Male	African American	No	No
2012	74.09	Female	Caucasian	No	No
2012	74.1	Male	Other	No	No
2012	74.15	Female	Caucasian	No	Yes	Hydrocodone
2012	74.16	Female	Hispanic	No	No
2012	74.17	Male	Other	No	No
2012	74.17	Female	Caucasian	No	No
2012	74.23	Female	Hispanic	No	No
2012	74.26	Male	African American	No	No
2012	74.27	Female	Caucasian	No	No
2012	74.28	Female	Other	No	No
2012	74.3	Male	Other	No	No
2012	74.31	Female	Caucasian	No	No
2012	74.34	Female	African American	No	No
2012	74.34	Female	Hispanic	No	No
2012	74.34	Male	Other	No	No
2012	74.34	Female	Caucasian	No	No
2012	74.35	Male	Other	No	No
2012	74.35	Male	Other	Yes	No
2012	74.37	Female	Hispanic	No	No
2012	74.37	Female	Other	No	No
2012	74.4	Female	Caucasian	No	No
2012	74.4	Female	Other	No	No
2012	74.42	Male	African American	No	No
2012	74.42	Female	Hispanic	No	No
2012	74.43	Female	Caucasian	No	No
2012	74.44	Male	African American	Yes	No
2012	74.46	Male	Other	No	No
2012	74.48	Male	Other	No	No
2012	74.48	Female	Caucasian	No	No
2012	74.48	Female	Hispanic	No	No
2012	74.49	Female	Other	No	Yes	Tramadol
2012	74.49	Female	Caucasian	No	No
2012	74.49	Female	African American	No	No
2012	74.49	Female	Other	No	No
2012	74.49	Male	Caucasian	No	No
2012	74.5	Male	Other	No	No
2012	74.5	Female	Other	No	No
2012	74.52	Male	Caucasian	No	No
2012	74.53	Female	Hispanic	Yes	No
2012	74.54	Male	Other	No	No
2012	74.54	Female	Other	Yes	No
2012	74.55	Male	African American	No	No
2012	74.56	Female	African American	No	No
2012	74.57	Male	Other	No	No
2012	74.59	Male	African American	No	No
2012	74.6	Male	African American	No	No
2012	74.6	Female	Other	No	No
2012	74.63	Female	Hispanic	No	No
2012	74.65	Female	Hispanic	Yes	No
2012	74.66	Female	African American	No	No
2012	74.67	Female	African American	No	No
2012	74.68	Male	Other	No	No
2012	74.68	Female	African American	No	No
2012	74.69	Male	Other	No	No
2012	74.7	Male	Other	No	No
2012	74.74	Male	Caucasian	No	No
2012	74.75	Male	Caucasian	No	No
2012	74.78	Female	Hispanic	No	No
2012	74.78	Female	Other	No	No
2012	74.8	Male	African American	No	No
2012	74.8	Male	Other	No	No
2012	74.82	Male	Caucasian	No	No
2012	74.83	Female	Caucasian	No	Yes	Codeine
2012	74.83	Male	Other	No	No
2012	74.83	Female	Other	No	No
2012	74.84	Female	Other	No	No
2012	74.86	Female	Other	No	No
2012	74.88	Male	Caucasian	No	No
2012	74.9	Male	African American	Yes	No
2012	74.91	Male	Caucasian	No	No
2012	74.92	Female	Caucasian	No	No
2012	74.92	Male	Other	No	No
2012	74.92	Female	African American	No	No
2012	74.93	Male	Hispanic	Yes	No
2012	74.94	Female	Caucasian	No	No
2012	74.95	Male	Caucasian	No	No
2012	74.95	Male	Caucasian	No	No
2012	74.97	Male	Hispanic	No	No
2012	74.98	Female	Other	No	Yes	Hydrocodone
2012	74.99	Female	Other	No	No
2012	75.02	Female	Caucasian	No	No
2012	75.08	Female	Hispanic	No	No
2012	75.09	Male	Other	No	No
2012	75.09	Female	Caucasian	No	No
2012	75.09	Female	Caucasian	No	No
2012	75.1	Female	Other	No	No
2012	75.12	Female	Other	No	No
2012	75.2	Female	African American	No	No
2012	75.21	Male	African American	No	No
2012	75.26	Female	African American	No	No
2012	75.28	Female	Other	No	No
2012	75.32	Female	Other	No	No
2012	75.33	Female	Caucasian	No	No
2012	75.35	Female	Caucasian	No	No
2012	75.36	Male	Other	No	No
2012	75.36	Female	Hispanic	No	No
2012	75.37	Male	Other	Yes	No
2012	75.39	Female	African American	No	No
2012	75.41	Female	Other	No	Yes	Hydrocodone
2012	75.41	Female	Hispanic	No	No
2012	75.42	Male	Other	Yes	No
2012	75.45	Female	Caucasian	No	No
2012	75.46	Female	Hispanic	Yes	No
2012	75.46	Male	African American	No	No
2012	75.52	Female	African American	Yes	No
2012	75.55	Female	Other	No	No
2012	75.58	Female	African American	No	No
2012	75.61	Male	Hispanic	No	No
2012	75.61	Female	Caucasian	No	No
2012	75.63	Female	Caucasian	No	No
2012	75.67	Female	Other	No	No
2012	75.71	Female	Hispanic	No	No
2012	75.71	Female	Hispanic	No	No
2012	75.71	Female	Other	No	No
2012	75.72	Female	African American	No	No
2012	75.73	Male	Hispanic	No	No
2012	75.74	Female	Other	No	No
2012	75.75	Female	Hispanic	No	No
2012	75.75	Female	Caucasian	No	No
2012	75.78	Male	Other	No	No
2012	75.79	Female	Other	No	Yes	Tramadol
2012	75.8	Female	Hispanic	Yes	No
2012	75.81	Male	Other	No	No
2012	75.83	Female	Other	No	No
2012	75.84	Male	Other	Yes	No
2012	75.85	Female	Other	No	No
2012	75.85	Female	Other	Yes	No
2012	75.85	Female	Hispanic	Yes	No
2012	75.86	Male	Hispanic	No	No
2012	75.91	Male	Other	No	No
2012	75.92	Male	Other	No	No
2012	75.94	Female	Hispanic	No	No
2012	75.95	Male	Other	Yes	No
2012	75.95	Male	Other	No	No
2012	75.96	Female	Other	Yes	No
2012	76	Female	Hispanic	No	Yes	Hydrocodone
2012	76.03	Female	African American	No	No
2012	76.03	Female	Other	No	No
2012	76.04	Male	Other	No	No
2012	76.06	Male	Other	No	No
2012	76.06	Female	African American	No	No
2012	76.07	Female	African American	No	No
2012	76.09	Male	Caucasian	No	No
2012	76.1	Male	Other	No	No
2012	76.13	Male	Other	No	No
2012	76.13	Female	Other	No	No
2012	76.16	Male	Caucasian	No	No
2012	76.16	Female	Other	No	No
2012	76.18	Female	Other	No	No
2012	76.23	Female	Caucasian	No	No
2012	76.24	Female	Other	No	No
2012	76.24	Male	African American	No	No
2012	76.25	Male	Other	No	No
2012	76.25	Male	Hispanic	No	No
2012	76.25	Female	Other	Yes	No
2012	76.28	Male	Caucasian	No	Yes	Methadone
2012	76.28	Female	Hispanic	No	No
2012	76.28	Male	Other	No	No
2012	76.31	Female	Other	No	No
2012	76.31	Male	Caucasian	No	No
2012	76.31	Female	Caucasian	No	No
2012	76.32	Male	African American	No	No
2012	76.34	Male	Caucasian	No	No
2012	76.35	Male	Other	No	No
2012	76.37	Male	Other	No	No
2012	76.4	Male	Other	No	No
2012	76.42	Male	Caucasian	No	No
2012	76.42	Male	Other	No	No
2012	76.46	Male	Caucasian	No	No
2012	76.47	Female	Other	No	No
2012	76.53	Female	Caucasian	No	No
2012	76.53	Male	African American	No	No
2012	76.54	Female	Other	No	No
2012	76.54	Female	Caucasian	No	No
2012	76.56	Male	Other	No	No
2012	76.56	Male	Hispanic	No	No
2012	76.57	Female	Other	No	No
2012	76.6	Female	Hispanic	No	No
2012	76.62	Male	Hispanic	Yes	No
2012	76.63	Male	Other	No	No
2012	76.64	Male	African American	No	No
2012	76.68	Female	Other	No	No
2012	76.69	Male	Other	No	No
2012	76.72	Male	African American	No	No
2012	76.77	Male	Caucasian	No	Yes	Hydrocodone
2012	76.77	Male	Caucasian	No	No
2012	76.78	Female	African American	No	No
2012	76.78	Female	Other	No	No
2012	76.78	Male	Caucasian	No	No
2012	76.79	Male	Caucasian	No	No
2012	76.82	Male	Other	No	No
2012	76.84	Female	Hispanic	No	No
2012	76.85	Female	Other	No	No
2012	76.87	Female	Other	No	No
2012	76.89	Male	Other	No	No
2012	76.9	Female	Caucasian	No	No
2012	76.91	Female	Other	No	No
2012	76.92	Male	Caucasian	No	No
2012	76.93	Female	Hispanic	No	No
2012	76.95	Female	African American	No	No
2012	76.95	Female	Hispanic	No	No
2012	76.95	Female	Other	No	No
2012	76.99	Male	Hispanic	No	No
2012	77	Female	Hispanic	No	No
2012	77.05	Female	African American	No	No
2012	77.08	Female	Caucasian	No	No
2012	77.1	Female	Other	No	No
2012	77.1	Male	Other	No	No
2012	77.1	Female	Other	No	No
2012	77.1	Male	Other	No	No
2012	77.11	Male	African American	No	No
2012	77.11	Male	Other	No	No
2012	77.12	Male	Other	No	No
2012	77.13	Female	African American	No	No
2012	77.16	Female	Other	No	Yes	Tramadol
2012	77.16	Male	Hispanic	No	No
2012	77.16	Female	African American	No	No
2012	77.17	Male	Other	Yes	No
2012	77.18	Female	Other	No	No
2012	77.19	Male	Other	Yes	No
2012	77.19	Male	African American	No	No
2012	77.2	Female	Hispanic	Yes	No
2012	77.25	Female	Caucasian	Yes	No
2012	77.25	Male	Other	No	No
2012	77.28	Male	Other	No	No
2012	77.28	Male	Other	No	No
2012	77.3	Male	African American	No	No
2012	77.31	Female	Other	No	No
2012	77.34	Female	Hispanic	No	No
2012	77.34	Female	Other	No	No
2012	77.41	Female	African American	No	No
2012	77.41	Female	Hispanic	No	No
2012	77.41	Female	Hispanic	No	No
2012	77.44	Female	Other	No	No
2012	77.49	Male	Other	No	No
2012	77.51	Male	Caucasian	No	No
2012	77.54	Male	Other	No	Yes	Hydrocodone
2012	77.54	Female	Other	No	No
2012	77.54	Male	Other	Yes	No
2012	77.57	Female	African American	No	No
2012	77.59	Male	Caucasian	No	No
2012	77.6	Male	Caucasian	No	No
2012	77.65	Female	Hispanic	No	No
2012	77.66	Male	African American	No	No
2012	77.66	Male	Other	No	No
2012	77.68	Male	Other	No	No
2012	77.75	Male	Hispanic	No	No
2012	77.76	Male	Caucasian	No	No
2012	77.76	Female	African American	No	No
2012	77.77	Male	Other	No	No
2012	77.78	Female	Other	No	No
2012	77.79	Female	Other	No	No
2012	77.8	Female	Hispanic	No	Yes	Hydrocodone
2012	77.8	Male	Caucasian	No	No
2012	77.8	Female	Caucasian	No	No
2012	77.82	Female	Caucasian	No	No
2012	77.82	Male	Other	No	No
2012	77.85	Female	Caucasian	No	No
2012	77.85	Female	Other	No	No
2012	77.87	Male	Other	No	No
2012	77.88	Female	Other	No	No
2012	77.89	Female	Hispanic	No	No
2012	77.92	Male	African American	No	No
2012	77.92	Female	African American	No	No
2012	77.93	Female	Other	No	No
2012	77.95	Female	Other	No	No
2012	77.95	Male	Other	No	No
2012	77.95	Female	Hispanic	No	No
2012	77.97	Female	Caucasian	No	No
2012	77.98	Female	Hispanic	No	No
2012	77.98	Female	Hispanic	No	No
2012	77.98	Female	Hispanic	Yes	No
2012	78.07	Female	Other	No	No
2012	78.08	Male	Other	No	No
2012	78.09	Female	African American	No	No
2012	78.16	Male	Caucasian	No	No
2012	78.2	Male	African American	Yes	No
2012	78.2	Male	Caucasian	No	No
2012	78.2	Female	African American	No	No
2012	78.22	Male	Caucasian	No	No
2012	78.28	Female	Other	No	No
2012	78.29	Male	African American	No	No
2012	78.33	Male	Caucasian	No	No
2012	78.36	Male	Hispanic	No	No
2012	78.42	Female	Other	No	No
2012	78.43	Female	Other	No	No
2012	78.43	Female	Hispanic	No	No
2012	78.44	Female	Caucasian	No	No
2012	78.46	Female	Caucasian	No	No
2012	78.54	Male	Other	No	No
2012	78.55	Male	Other	Yes	Yes	Oxycodone
2012	78.55	Male	Other	No	No
2012	78.57	Male	Hispanic	No	No
2012	78.58	Male	Other	No	No
2012	78.58	Female	Caucasian	No	No
2012	78.59	Female	Other	No	No
2012	78.6	Male	African American	No	No
2012	78.61	Male	Other	No	No
2012	78.65	Male	Other	No	No
2012	78.66	Female	Hispanic	No	No
2012	78.7	Female	Caucasian	No	No
2012	78.71	Male	African American	No	No
2012	78.73	Female	Other	No	No
2012	78.73	Male	Hispanic	No	No
2012	78.74	Female	African American	No	No
2012	78.76	Female	African American	No	No
2012	78.77	Female	African American	No	No
2012	78.78	Female	African American	Yes	No
2012	78.79	Male	Other	No	No
2012	78.8	Female	Caucasian	No	No
2012	78.84	Male	African American	No	No
2012	78.87	Female	African American	No	No
2012	78.88	Male	Other	No	No
2012	78.94	Female	Hispanic	No	No
2012	78.95	Female	Caucasian	No	No
2012	78.96	Male	African American	No	No
2012	78.97	Male	Hispanic	No	No
2012	78.97	Female	Hispanic	No	No
2012	78.97	Female	Hispanic	No	No
2012	78.98	Female	Other	No	No
2012	78.99	Female	Other	No	No
2012	79	Male	Other	No	No
2012	79	Female	African American	No	No
2012	79.02	Male	Other	No	Yes	Hydrocodone
2012	79.03	Male	Caucasian	No	No
2012	79.04	Female	African American	No	No
2012	79.04	Female	African American	No	No
2012	79.08	Female	Other	No	No
2012	79.08	Male	Hispanic	No	No
2012	79.12	Female	African American	No	No
2012	79.12	Female	Caucasian	No	No
2012	79.15	Female	African American	No	Yes	Hydrocodone
2012	79.15	Female	African American	No	No
2012	79.16	Female	African American	No	No
2012	79.22	Female	African American	Yes	No
2012	79.26	Male	Other	No	No
2012	79.27	Female	African American	No	No
2012	79.27	Male	African American	No	No
2012	79.28	Male	Other	No	No
2012	79.3	Male	Caucasian	No	No
2012	79.32	Male	Hispanic	No	No
2012	79.35	Male	African American	No	No
2012	79.36	Female	African American	No	No
2012	79.37	Male	Caucasian	No	No
2012	79.37	Female	Other	No	No
2012	79.4	Female	Caucasian	No	No
2012	79.43	Male	Caucasian	No	No
2012	79.44	Female	Hispanic	No	No
2012	79.45	Male	Hispanic	No	No
2012	79.46	Male	Other	Yes	No
2012	79.5	Female	Other	No	No
2012	79.52	Female	Other	No	No
2012	79.53	Female	African American	No	No
2012	79.55	Male	Other	No	No
2012	79.56	Female	African American	No	Yes	Hydrocodone
2012	79.58	Female	Caucasian	No	No
2012	79.64	Female	African American	No	No
2012	79.69	Male	Caucasian	No	No
2012	79.69	Male	African American	No	No
2012	79.78	Female	Hispanic	No	Yes	Hydrocodone
2012	79.78	Male	Other	No	No
2012	79.79	Female	Other	No	No
2012	79.8	Male	Caucasian	No	Yes	Oxycodone
2012	79.86	Male	Caucasian	No	No
2012	79.87	Female	Other	No	No
2012	79.9	Male	Caucasian	No	No
2012	79.92	Female	African American	No	No
2012	79.93	Female	Hispanic	No	No
2012	79.95	Male	Hispanic	No	No
2012	79.96	Female	Caucasian	No	No
2012	80.05	Female	Hispanic	No	No
2012	80.06	Female	Other	No	No
2012	80.09	Female	African American	No	No
2012	80.1	Male	Caucasian	No	No
2012	80.19	Male	Hispanic	No	No
2012	80.22	Male	Hispanic	No	No
2012	80.22	Male	Caucasian	No	No
2012	80.23	Female	Other	No	No
2012	80.27	Female	Other	No	No
2012	80.27	Female	African American	No	No
2012	80.31	Female	Caucasian	No	No
2012	80.34	Male	African American	No	Yes	Hydrocodone
2012	80.41	Male	Caucasian	No	No
2012	80.46	Female	Other	No	No
2012	80.49	Male	Hispanic	No	No
2012	80.51	Female	Other	Yes	No
2012	80.53	Male	Caucasian	No	No
2012	80.54	Male	African American	No	No
2012	80.56	Male	African American	No	No
2012	80.57	Male	Other	No	No
2012	80.68	Male	African American	No	No
2012	80.7	Female	Other	No	No
2012	80.7	Female	African American	No	No
2012	80.72	Male	Caucasian	No	No
2012	80.75	Male	Other	No	No
2012	80.79	Male	Other	No	No
2012	80.81	Male	Other	No	No
2012	80.81	Female	Other	No	No
2012	80.83	Female	Other	No	No
2012	80.84	Female	Other	No	No
2012	80.89	Female	Hispanic	No	No
2012	80.91	Male	African American	No	No
2012	80.92	Male	Other	Yes	No
2012	80.92	Female	Other	No	No
2012	80.97	Female	Other	Yes	No
2012	81	Male	Hispanic	No	No
2012	81.03	Female	Caucasian	No	No
2012	81.04	Female	Caucasian	No	No
2012	81.05	Female	African American	No	No
2012	81.06	Female	Caucasian	No	No
2012	81.08	Female	Other	No	No
2012	81.1	Female	Other	No	No
2012	81.1	Male	Other	Yes	No
2012	81.13	Female	Other	No	No
2012	81.15	Male	African American	No	No
2012	81.15	Female	Other	No	No
2012	81.19	Male	African American	No	No
2012	81.26	Female	Other	No	No
2012	81.26	Male	Hispanic	Yes	No
2012	81.31	Female	Other	No	No
2012	81.33	Female	Other	No	No
2012	81.36	Male	African American	No	Yes	Oxycodone
2012	81.36	Female	Other	Yes	No
2012	81.37	Female	Caucasian	Yes	No
2012	81.39	Male	Other	No	No
2012	81.39	Male	Hispanic	Yes	No
2012	81.39	Female	Caucasian	Yes	No
2012	81.44	Male	Caucasian	No	No
2012	81.45	Male	Other	No	No
2012	81.47	Female	African American	No	No
2012	81.51	Male	African American	No	No
2012	81.55	Female	Other	Yes	No
2012	81.56	Male	Caucasian	No	No
2012	81.6	Female	Hispanic	No	No
2012	81.62	Female	Hispanic	No	No
2012	81.68	Male	Other	No	No
2012	81.69	Female	Other	No	No
2012	81.72	Female	Other	No	No
2012	81.72	Male	Hispanic	No	No
2012	81.78	Male	Other	No	No
2012	81.8	Male	Caucasian	No	No
2012	81.83	Male	Other	No	No
2012	81.83	Female	African American	No	No
2012	81.85	Female	Caucasian	No	No
2012	81.88	Female	African American	Yes	No
2012	81.95	Female	Other	No	No
2012	81.96	Female	Other	No	No
2012	81.97	Female	Other	No	No
2012	81.99	Male	African American	No	No
2012	82.01	Female	Hispanic	No	No
2012	82.02	Male	Caucasian	No	No
2012	82.02	Male	Hispanic	No	No
2012	82.03	Female	Caucasian	No	No
2012	82.04	Male	Hispanic	No	No
2012	82.05	Female	Caucasian	Yes	No
2012	82.06	Female	Other	No	No
2012	82.09	Female	Other	Yes	No
2012	82.15	Male	Other	No	Yes	Tramadol
2012	82.16	Female	African American	No	No
2012	82.18	Female	African American	No	No
2012	82.21	Male	Caucasian	No	No
2012	82.29	Female	Caucasian	No	No
2012	82.35	Male	Caucasian	No	No
2012	82.36	Male	Other	No	No
2012	82.43	Male	Other	No	No
2012	82.43	Male	Caucasian	No	No
2012	82.43	Female	Caucasian	No	No
2012	82.44	Male	Other	No	No
2012	82.48	Male	Hispanic	No	Yes	Hydrocodone
2012	82.49	Female	African American	No	No
2012	82.58	Male	Other	No	No
2012	82.64	Male	Hispanic	No	No
2012	82.66	Male	Other	Yes	No
2012	82.66	Male	Hispanic	No	No
2012	82.67	Male	African American	No	No
2012	82.7	Female	Hispanic	No	No
2012	82.75	Male	Hispanic	No	No
2012	82.76	Female	Hispanic	No	No
2012	82.77	Female	Caucasian	No	No
2012	82.79	Male	Other	No	No
2012	82.85	Female	Hispanic	No	No
2012	82.86	Male	Caucasian	No	No
2012	82.87	Male	African American	No	No
2012	82.88	Female	African American	No	No
2012	82.89	Female	Caucasian	No	No
2012	82.89	Male	Other	Yes	No
2012	82.89	Female	Other	No	No
2012	82.92	Male	Hispanic	No	No
2012	82.92	Female	Other	No	No
2012	82.93	Female	Other	No	No
2012	82.95	Female	Hispanic	No	Yes	Tramadol
2012	82.95	Female	Caucasian	No	No
2012	82.95	Female	Caucasian	No	No
2012	82.96	Male	Other	No	No
2012	82.99	Female	Other	No	No
2012	83.03	Male	Other	No	No
2012	83.03	Female	Caucasian	No	No
2012	83.04	Male	African American	No	No
2012	83.04	Male	African American	No	No
2012	83.15	Female	African American	No	No
2012	83.16	Male	Other	No	No
2012	83.31	Female	Hispanic	No	No
2012	83.31	Male	Caucasian	No	No
2012	83.37	Female	Caucasian	No	No
2012	83.4	Male	Other	No	No
2012	83.42	Female	Other	No	No
2012	83.42	Female	Other	No	No
2012	83.43	Female	African American	No	No
2012	83.43	Male	Other	No	No
2012	83.44	Female	Caucasian	No	No
2012	83.47	Male	Other	No	No
2012	83.49	Female	Hispanic	No	No
2012	83.49	Male	Other	No	No
2012	83.51	Male	African American	No	No
2012	83.52	Male	Other	No	No
2012	83.6	Female	Other	No	No
2012	83.62	Female	African American	No	No
2012	83.63	Male	African American	No	No
2012	83.67	Female	African American	Yes	No
2012	83.68	Male	Other	No	No
2012	83.71	Male	Other	No	No
2012	83.72	Female	Other	No	No
2012	83.73	Male	African American	No	No
2012	83.73	Male	Hispanic	No	No
2012	83.76	Male	Other	No	No
2012	83.78	Male	African American	No	No
2012	83.82	Male	Other	No	No
2012	83.87	Male	Caucasian	No	No
2012	83.88	Male	Caucasian	No	No
2012	83.9	Male	African American	No	No
2012	83.9	Male	African American	No	No
2012	83.94	Male	Other	No	No
2012	83.95	Male	Hispanic	No	No
2012	83.96	Male	Other	Yes	No
2012	83.99	Female	Other	No	No
2012	84	Female	Other	No	No
2012	84.02	Female	Hispanic	Yes	No
2012	84.1	Male	African American	No	No
2012	84.12	Male	Hispanic	No	No
2012	84.14	Female	Other	No	No
2012	84.16	Male	Caucasian	No	No
2012	84.26	Male	African American	No	No
2012	84.28	Female	Other	No	No
2012	84.31	Male	Other	No	No
2012	84.44	Male	Hispanic	No	No
2012	84.5	Male	Other	No	No
2012	84.55	Female	Other	No	No
2012	84.57	Male	African American	No	No
2012	84.63	Female	African American	No	No
2012	84.64	Female	African American	No	No
2012	84.66	Male	Other	No	No
2012	84.67	Male	Other	No	No
2012	84.67	Female	African American	No	No
2012	84.68	Female	African American	No	No
2012	84.69	Male	Other	No	No
2012	84.83	Male	Caucasian	No	No
2012	84.94	Female	Hispanic	Yes	No
2012	84.97	Male	Other	No	No
2012	84.99	Male	Other	No	No
2012	85.03	Male	Hispanic	No	No
2012	85.06	Female	Caucasian	No	Yes	Tramadol
2012	85.06	Male	Caucasian	No	No
2012	85.13	Female	Other	Yes	No
2012	85.14	Female	Other	No	No
2012	85.15	Female	Other	No	No
2012	85.16	Female	Hispanic	No	No
2012	85.19	Female	Hispanic	No	No
2012	85.2	Male	African American	No	No
2012	85.21	Male	Caucasian	No	No
2012	85.31	Male	Other	No	No
2012	85.37	Female	African American	No	No
2012	85.51	Male	African American	No	Yes	Hydrocodone
2012	85.59	Female	Other	No	No
2012	85.65	Male	Other	No	No
2012	85.66	Male	Hispanic	No	No
2012	85.67	Male	Hispanic	No	No
2012	85.69	Female	Other	No	No
2012	85.71	Male	Hispanic	No	No
2012	85.77	Male	Caucasian	No	No
2012	85.79	Male	Caucasian	No	No
2012	85.84	Female	Caucasian	No	No
2012	85.87	Male	Other	No	No
2012	85.89	Female	Caucasian	No	No
2012	85.94	Male	Other	No	No
2012	85.94	Female	Other	No	No
2012	86	Female	Other	No	No
2012	86.05	Female	Other	No	No
2012	86.08	Male	Other	Yes	No
2012	86.12	Female	Other	No	No
2012	86.17	Male	Hispanic	No	No
2012	86.17	Male	Caucasian	No	No
2012	86.21	Female	Hispanic	No	No
2012	86.22	Male	Caucasian	No	No
2012	86.25	Female	Caucasian	No	No
2012	86.42	Male	Caucasian	No	No
2012	86.46	Female	Hispanic	No	No
2012	86.49	Female	Caucasian	No	No
2012	86.56	Female	Other	No	No
2012	86.57	Male	Hispanic	No	No
2012	86.66	Female	Caucasian	No	No
2012	86.66	Female	Hispanic	No	No
2012	86.67	Female	Caucasian	No	No
2012	86.68	Female	African American	No	No
2012	86.88	Female	Caucasian	No	No
2012	86.95	Female	Other	No	No
2012	86.95	Female	African American	No	No
2012	86.95	Male	Hispanic	No	No
2012	86.98	Female	African American	No	No
2012	87.17	Female	Other	No	Yes	Hydrocodone
2012	87.22	Female	Other	No	No
2012	87.29	Female	Other	No	No
2012	87.32	Male	Caucasian	No	No
2012	87.37	Male	Other	No	No
2012	87.5	Male	Caucasian	No	No
2012	87.59	Male	Caucasian	No	No
2012	87.65	Female	African American	No	No
2012	87.95	Female	Hispanic	No	No
2012	87.98	Female	Other	No	No
2012	87.99	Female	Hispanic	No	No
2012	88.06	Female	Caucasian	No	Yes	Codeine Tramadol
2012	88.18	Female	Other	No	No
2012	88.18	Male	Caucasian	No	No
2012	88.2	Female	Other	No	No
2012	88.24	Male	Caucasian	No	No
2012	88.33	Female	African American	No	No
2012	88.4	Female	African American	No	No
2012	88.42	Female	Caucasian	No	No
2012	88.55	Female	Other	No	No
2012	88.63	Female	Other	No	No
2012	89.02	Male	Other	No	No
2012	89.06	Female	African American	No	No
2012	89.21	Male	Other	No	No
2012	89.48	Male	Other	No	No
2012	89.78	Female	Hispanic	No	No
2012	89.78	Male	Caucasian	No	No
2012	89.8	Female	Hispanic	No	No
2012	89.8	Male	Other	Yes	No
2012	89.92	Female	Caucasian	No	No
2012	89.93	Male	African American	Yes	No
2012	90.03	Male	Other	No	No
2012	90.14	Female	Other	No	No
2012	90.46	Female	Other	No	No
2012	90.66	Female	Caucasian	No	No
2012	90.8	Male	Other	No	No
2012	90.85	Female	Caucasian	No	No
2012	90.87	Female	Other	No	No
2012	90.87	Male	African American	No	No
2012	91.63	Male	Hispanic	No	No
2012	91.64	Female	Hispanic	No	No
2012	91.86	Female	African American	No	No
2012	92.36	Female	Other	No	No
2012	92.54	Female	African American	No	No
2012	92.92	Female	Other	No	No
2012	93.09	Male	African American	No	Yes	Hydrocodone
2012	93.46	Male	Other	No	No
2012	93.74	Male	Other	No	No
2012	93.98	Female	African American	No	No
2012	94.05	Male	Other	No	No
2012	94.06	Male	Caucasian	No	No
2012	94.08	Male	Hispanic	No	No
2012	95.57	Male	Caucasian	No	No
2012	96.91	Female	African American	No	No
2012	97.17	Female	Caucasian	No	No
2012	97.26	Female	Other	No	No
2017	65	Female	Hispanic	Yes	No
2017	65	Female	Hispanic	Yes	No
2017	65.01	Female	Other	No	No
2017	65.02	Male	Hispanic	No	No
2017	65.03	Female	Other	Yes	No
2017	65.03	Male	Other	Yes	No
2017	65.04	Male	Hispanic	Yes	No
2017	65.04	Male	Hispanic	No	No
2017	65.04	Female	Caucasian	Yes	No
2017	65.05	Male	Other	No	No
2017	65.06	Male	African American	No	No
2017	65.06	Female	African American	Yes	No
2017	65.07	Female	Hispanic	Yes	No
2017	65.07	Female	Hispanic	Yes	No
2017	65.07	Female	African American	No	No
2017	65.08	Female	Hispanic	No	No
2017	65.08	Female	Hispanic	No	No
2017	65.08	Female	Other	Yes	No
2017	65.08	Female	Caucasian	No	No
2017	65.1	Female	Other	No	No
2017	65.11	Male	African American	Yes	Yes	Oxycodone
2017	65.11	Female	African American	Yes	No
2017	65.13	Female	Hispanic	Yes	No
2017	65.13	Female	Other	No	No
2017	65.13	Male	Other	No	No
2017	65.14	Female	Caucasian	No	No
2017	65.14	Male	Other	Yes	No
2017	65.14	Female	Hispanic	No	No
2017	65.15	Female	Hispanic	No	No
2017	65.15	Male	Caucasian	No	No
2017	65.15	Female	Other	No	No
2017	65.15	Male	Other	No	No
2017	65.16	Male	Other	Yes	No
2017	65.17	Female	Other	No	No
2017	65.18	Female	African American	Yes	Yes	Hydrocodone
2017	65.18	Male	Other	No	No
2017	65.18	Female	Other	No	No
2017	65.18	Male	Hispanic	No	No
2017	65.2	Female	Caucasian	No	No
2017	65.2	Male	Hispanic	Yes	No
2017	65.2	Female	Hispanic	Yes	No
2017	65.21	Female	Caucasian	No	No
2017	65.22	Male	Other	No	Yes	Morphine
2017	65.22	Female	Hispanic	No	No
2017	65.23	Male	Hispanic	Yes	No
2017	65.23	Female	Caucasian	No	No
2017	65.23	Male	Other	No	No
2017	65.24	Female	Hispanic	Yes	Yes	Hydrocodone
2017	65.24	Female	Hispanic	Yes	No
2017	65.24	Male	Caucasian	Yes	No
2017	65.26	Female	Other	No	No
2017	65.27	Female	Hispanic	No	No
2017	65.28	Male	Other	No	Yes	Codeine
2017	65.28	Female	Hispanic	No	No
2017	65.28	Male	Other	Yes	No
2017	65.31	Female	African American	Yes	No
2017	65.31	Female	Hispanic	Yes	No
2017	65.31	Female	African American	Yes	No
2017	65.32	Male	Caucasian	No	No
2017	65.33	Male	Caucasian	Yes	No
2017	65.33	Female	Hispanic	No	No
2017	65.34	Male	Hispanic	No	No
2017	65.34	Female	Hispanic	Yes	No
2017	65.35	Male	Other	No	Yes	Hydrocodone
2017	65.35	Female	Hispanic	Yes	No
2017	65.35	Male	Other	No	No
2017	65.35	Male	Caucasian	Yes	No
2017	65.36	Male	African American	Yes	No
2017	65.36	Male	Hispanic	No	No
2017	65.37	Female	Caucasian	No	No
2017	65.37	Female	African American	No	No
2017	65.39	Male	Other	No	No
2017	65.39	Female	Hispanic	No	No
2017	65.39	Female	Other	Yes	No
2017	65.39	Male	Hispanic	No	No
2017	65.4	Female	Other	Yes	No
2017	65.4	Female	Hispanic	No	No
2017	65.4	Female	Other	No	No
2017	65.41	Male	African American	No	No
2017	65.41	Male	Other	No	No
2017	65.43	Female	African American	Yes	Yes	Hydrocodone
2017	65.43	Male	African American	Yes	No
2017	65.43	Male	Caucasian	Yes	No
2017	65.43	Female	Other	No	No
2017	65.44	Male	Caucasian	No	Yes	Oxycodone
2017	65.44	Male	Caucasian	No	No
2017	65.45	Female	Hispanic	Yes	No
2017	65.45	Female	African American	No	No
2017	65.45	Male	Other	Yes	No
2017	65.45	Female	Hispanic	Yes	No
2017	65.45	Female	African American	Yes	No
2017	65.45	Male	Caucasian	No	No
2017	65.45	Male	Caucasian	No	No
2017	65.46	Female	African American	No	No
2017	65.46	Female	Caucasian	No	No
2017	65.46	Male	Hispanic	Yes	No
2017	65.46	Female	African American	No	No
2017	65.46	Male	Caucasian	Yes	No
2017	65.47	Female	Hispanic	Yes	No
2017	65.47	Male	Caucasian	No	No
2017	65.48	Female	Other	No	No
2017	65.49	Female	African American	Yes	No
2017	65.49	Female	African American	No	No
2017	65.5	Female	African American	No	No
2017	65.51	Male	Other	No	No
2017	65.51	Female	Hispanic	Yes	No
2017	65.51	Female	Hispanic	Yes	No
2017	65.52	Female	Hispanic	No	No
2017	65.52	Male	Other	No	No
2017	65.53	Female	Other	No	No
2017	65.54	Male	Caucasian	No	No
2017	65.54	Female	Other	No	No
2017	65.55	Male	Other	No	No
2017	65.56	Male	African American	No	No
2017	65.56	Female	Hispanic	Yes	No
2017	65.57	Male	Other	No	No
2017	65.57	Male	Other	Yes	No
2017	65.57	Male	Caucasian	No	No
2017	65.57	Male	Hispanic	Yes	No
2017	65.58	Female	Other	Yes	No
2017	65.58	Female	Hispanic	Yes	No
2017	65.59	Female	Other	Yes	No
2017	65.6	Female	Hispanic	Yes	No
2017	65.6	Male	Hispanic	No	No
2017	65.61	Female	African American	No	No
2017	65.61	Male	Other	No	No
2017	65.62	Male	Caucasian	Yes	No
2017	65.62	Male	African American	Yes	No
2017	65.63	Male	African American	No	No
2017	65.63	Female	Hispanic	Yes	No
2017	65.64	Female	African American	No	No
2017	65.64	Male	Hispanic	Yes	No
2017	65.64	Female	Caucasian	No	No
2017	65.65	Female	African American	Yes	No
2017	65.66	Female	Other	Yes	No
2017	65.66	Male	African American	No	No
2017	65.66	Female	Caucasian	No	No
2017	65.67	Female	Other	No	No
2017	65.68	Female	African American	No	No
2017	65.69	Male	Caucasian	Yes	No
2017	65.69	Female	Hispanic	Yes	No
2017	65.69	Female	Hispanic	No	No
2017	65.7	Male	African American	Yes	No
2017	65.7	Male	Hispanic	No	No
2017	65.7	Male	Hispanic	No	No
2017	65.7	Male	Caucasian	No	No
2017	65.71	Female	Other	No	No
2017	65.71	Female	Other	No	No
2017	65.72	Female	Hispanic	Yes	No
2017	65.72	Male	Other	No	No
2017	65.72	Female	Other	No	No
2017	65.72	Female	African American	Yes	No
2017	65.73	Female	Caucasian	No	No
2017	65.74	Female	Hispanic	Yes	No
2017	65.74	Male	African American	No	No
2017	65.74	Male	Other	No	No
2017	65.74	Male	Other	No	No
2017	65.75	Female	Other	No	No
2017	65.75	Male	African American	No	No
2017	65.75	Female	Hispanic	No	No
2017	65.76	Female	Hispanic	Yes	Yes	Tramadol
2017	65.77	Male	Hispanic	Yes	No
2017	65.77	Female	Hispanic	No	No
2017	65.79	Female	Other	Yes	No
2017	65.79	Male	Caucasian	No	No
2017	65.8	Female	Hispanic	No	No
2017	65.8	Male	African American	Yes	No
2017	65.81	Male	Other	No	No
2017	65.81	Male	Other	No	No
2017	65.82	Female	Caucasian	No	No
2017	65.82	Female	Other	No	No
2017	65.83	Male	Other	No	No
2017	65.83	Male	Caucasian	No	No
2017	65.85	Female	Hispanic	No	No
2017	65.85	Male	African American	Yes	No
2017	65.85	Male	Caucasian	No	No
2017	65.86	Male	African American	Yes	No
2017	65.87	Female	Other	No	No
2017	65.87	Male	African American	No	No
2017	65.88	Male	Hispanic	No	No
2017	65.88	Male	Other	No	No
2017	65.88	Female	Caucasian	No	No
2017	65.88	Female	Caucasian	No	No
[truncated: 1,920 more rows]
